# Supplementary material for: Perceptual bias is reduced with longer reaction times during visual discrimination
Source: Commun Biol. 2020 Feb 10;3:59. doi: 10.1038/s42003-020-0786-7 (PMC7010686; doi:10.1038/s42003-020-0786-7)
Supplement: Supplementary file 2 — Supplementary Data [file 42003_2020_786_MOESM2_ESM.xlsx]

## Sheet: Figure 1
Panel a					Panel b					d'=1 ROC function
	Fast RT	P(answer + | - )	P(answer + | + )			Slow RT	P(answer + | - )	P(answer + | + )			P(answer + | - )	P(answer + | + )
	75% +0.5°	0.5684	0.8776			75% +0.5°	0.3186	0.7385			0	0
	Balanced	0.3512	0.7685			Balanced	0.3656	0.6993			0.0001	0.00327382
	75% -0.5°	0.232	0.5859			75% -0.5°	0.371	0.7194			0.0002	0.0055413
											0.0003	0.00751585
											0.0004	0.00931646
											0.0005	0.0109954
											0.0006	0.0125819
											0.0007	0.0140943
											0.0008	0.0155455
											0.0009	0.0169445
											0.001	0.0182985
											0.0011	0.0196127
											0.0012	0.0208916
											0.0013	0.0221388
											0.0014	0.0233571
											0.0015	0.0245491
											0.0016	0.0257169
											0.0017	0.0268623
											0.0018	0.027987
											0.0019	0.0290923
											0.002	0.0301795
											0.0021	0.0312497
											0.0022	0.0323038
											0.0023	0.0333428
											0.0024	0.0343675
											0.0025	0.0353785
											0.0026	0.0363766
											0.0027	0.0373623
											0.0028	0.0383363
											0.0029	0.039299
											0.003	0.0402509
											0.0031	0.0411925
											0.0032	0.0421241
											0.0033	0.0430462
											0.0034	0.0439591
											0.0035	0.0448631
											0.0036	0.0457585
											0.0037	0.0466456
											0.0038	0.0475248
											0.0039	0.0483962
											0.004	0.0492602
											0.0041	0.0501168
											0.0042	0.0509665
											0.0043	0.0518092
											0.0044	0.0526454
											0.0045	0.0534751
											0.0046	0.0542985
											0.0047	0.0551158
											0.0048	0.0559271
											0.0049	0.0567327
											0.005	0.0575326
											0.0051	0.058327
											0.0052	0.059116
											0.0053	0.0598997
											0.0054	0.0606783
											0.0055	0.0614519
											0.0056	0.0622206
											0.0057	0.0629846
											0.0058	0.0637438
											0.0059	0.0644984
											0.006	0.0652486
											0.0061	0.0659943
											0.0062	0.0667358
											0.0063	0.067473
											0.0064	0.0682061
											0.0065	0.0689351
											0.0066	0.0696601
											0.0067	0.0703812
											0.0068	0.0710985
											0.0069	0.071812
											0.007	0.0725218
											0.0071	0.073228
											0.0072	0.0739306
											0.0073	0.0746298
											0.0074	0.0753254
											0.0075	0.0760177
											0.0076	0.0767066
											0.0077	0.0773923
											0.0078	0.0780747
											0.0079	0.0787539
											0.008	0.0794301
											0.0081	0.0801031
											0.0082	0.0807731
											0.0083	0.0814402
											0.0084	0.0821043
											0.0085	0.0827655
											0.0086	0.0834238
											0.0087	0.0840793
											0.0088	0.0847321
											0.0089	0.0853821
											0.009	0.0860294
											0.0091	0.0866741
											0.0092	0.0873161
											0.0093	0.0879556
											0.0094	0.0885925
											0.0095	0.0892269
											0.0096	0.0898588
											0.0097	0.0904883
											0.0098	0.0911153
											0.0099	0.09174
											0.01	0.0923622
											0.0101	0.0929822
											0.0102	0.0935999
											0.0103	0.0942152
											0.0104	0.0948284
											0.0105	0.0954393
											0.0106	0.096048
											0.0107	0.0966546
											0.0108	0.097259
											0.0109	0.0978613
											0.011	0.0984615
											0.0111	0.0990596
											0.0112	0.0996557
											0.0113	0.10025
											0.0114	0.100842
											0.0115	0.101432
											0.0116	0.10202
											0.0117	0.102606
											0.0118	0.103191
											0.0119	0.103773
											0.012	0.104353
											0.0121	0.104932
											0.0122	0.105509
											0.0123	0.106084
											0.0124	0.106657
											0.0125	0.107229
											0.0126	0.107798
											0.0127	0.108366
											0.0128	0.108932
											0.0129	0.109497
											0.013	0.110059
											0.0131	0.110621
											0.0132	0.11118
											0.0133	0.111738
											0.0134	0.112294
											0.0135	0.112849
											0.0136	0.113401
											0.0137	0.113953
											0.0138	0.114503
											0.0139	0.115051
											0.014	0.115597
											0.0141	0.116143
											0.0142	0.116686
											0.0143	0.117228
											0.0144	0.117769
											0.0145	0.118308
											0.0146	0.118846
											0.0147	0.119382
											0.0148	0.119917
											0.0149	0.12045
											0.015	0.120982
											0.0151	0.121513
											0.0152	0.122042
											0.0153	0.12257
											0.0154	0.123096
											0.0155	0.123621
											0.0156	0.124145
											0.0157	0.124667
											0.0158	0.125189
											0.0159	0.125708
											0.016	0.126227
											0.0161	0.126744
											0.0162	0.12726
											0.0163	0.127774
											0.0164	0.128288
											0.0165	0.1288
											0.0166	0.129311
											0.0167	0.12982
											0.0168	0.130329
											0.0169	0.130836
											0.017	0.131342
											0.0171	0.131846
											0.0172	0.13235
											0.0173	0.132852
											0.0174	0.133353
											0.0175	0.133854
											0.0176	0.134352
											0.0177	0.13485
											0.0178	0.135347
											0.0179	0.135842
											0.018	0.136337
											0.0181	0.13683
											0.0182	0.137322
											0.0183	0.137813
											0.0184	0.138303
											0.0185	0.138792
											0.0186	0.139279
											0.0187	0.139766
											0.0188	0.140252
											0.0189	0.140736
											0.019	0.14122
											0.0191	0.141702
											0.0192	0.142184
											0.0193	0.142664
											0.0194	0.143144
											0.0195	0.143622
											0.0196	0.144099
											0.0197	0.144576
											0.0198	0.145051
											0.0199	0.145526
											0.02	0.145999
											0.0201	0.146471
											0.0202	0.146943
											0.0203	0.147413
											0.0204	0.147883
											0.0205	0.148351
											0.0206	0.148819
											0.0207	0.149286
											0.0208	0.149752
											0.0209	0.150216
											0.021	0.15068
											0.0211	0.151143
											0.0212	0.151605
											0.0213	0.152067
											0.0214	0.152527
											0.0215	0.152986
											0.0216	0.153445
											0.0217	0.153902
											0.0218	0.154359
											0.0219	0.154815
											0.022	0.15527
											0.0221	0.155724
											0.0222	0.156177
											0.0223	0.156629
											0.0224	0.157081
											0.0225	0.157532
											0.0226	0.157981
											0.0227	0.15843
											0.0228	0.158879
											0.0229	0.159326
											0.023	0.159773
											0.0231	0.160218
											0.0232	0.160663
											0.0233	0.161107
											0.0234	0.16155
											0.0235	0.161993
											0.0236	0.162435
											0.0237	0.162875
											0.0238	0.163316
											0.0239	0.163755
											0.024	0.164193
											0.0241	0.164631
											0.0242	0.165068
											0.0243	0.165504
											0.0244	0.16594
											0.0245	0.166374
											0.0246	0.166808
											0.0247	0.167242
											0.0248	0.167674
											0.0249	0.168106
											0.025	0.168537
											0.0251	0.168967
											0.0252	0.169396
											0.0253	0.169825
											0.0254	0.170253
											0.0255	0.17068
											0.0256	0.171107
											0.0257	0.171533
											0.0258	0.171958
											0.0259	0.172383
											0.026	0.172806
											0.0261	0.173229
											0.0262	0.173652
											0.0263	0.174073
											0.0264	0.174494
											0.0265	0.174915
											0.0266	0.175334
											0.0267	0.175753
											0.0268	0.176171
											0.0269	0.176589
											0.027	0.177006
											0.0271	0.177422
											0.0272	0.177837
											0.0273	0.178252
											0.0274	0.178667
											0.0275	0.17908
											0.0276	0.179493
											0.0277	0.179905
											0.0278	0.180317
											0.0279	0.180728
											0.028	0.181138
											0.0281	0.181548
											0.0282	0.181957
											0.0283	0.182365
											0.0284	0.182773
											0.0285	0.18318
											0.0286	0.183587
											0.0287	0.183993
											0.0288	0.184398
											0.0289	0.184803
											0.029	0.185207
											0.0291	0.185611
											0.0292	0.186013
											0.0293	0.186416
											0.0294	0.186817
											0.0295	0.187218
											0.0296	0.187619
											0.0297	0.188019
											0.0298	0.188418
											0.0299	0.188817
											0.03	0.189215
											0.0301	0.189612
											0.0302	0.190009
											0.0303	0.190406
											0.0304	0.190801
											0.0305	0.191197
											0.0306	0.191591
											0.0307	0.191985
											0.0308	0.192379
											0.0309	0.192772
											0.031	0.193164
											0.0311	0.193556
											0.0312	0.193947
											0.0313	0.194338
											0.0314	0.194728
											0.0315	0.195117
											0.0316	0.195506
											0.0317	0.195895
											0.0318	0.196283
											0.0319	0.19667
											0.032	0.197057
											0.0321	0.197443
											0.0322	0.197829
											0.0323	0.198214
											0.0324	0.198599
											0.0325	0.198983
											0.0326	0.199367
											0.0327	0.19975
											0.0328	0.200133
											0.0329	0.200515
											0.033	0.200896
											0.0331	0.201277
											0.0332	0.201658
											0.0333	0.202038
											0.0334	0.202417
											0.0335	0.202796
											0.0336	0.203175
											0.0337	0.203553
											0.0338	0.20393
											0.0339	0.204307
											0.034	0.204684
											0.0341	0.20506
											0.0342	0.205435
											0.0343	0.20581
											0.0344	0.206185
											0.0345	0.206559
											0.0346	0.206932
											0.0347	0.207305
											0.0348	0.207678
											0.0349	0.20805
											0.035	0.208421
											0.0351	0.208793
											0.0352	0.209163
											0.0353	0.209533
											0.0354	0.209903
											0.0355	0.210272
											0.0356	0.210641
											0.0357	0.211009
											0.0358	0.211377
											0.0359	0.211744
											0.036	0.212111
											0.0361	0.212477
											0.0362	0.212843
											0.0363	0.213209
											0.0364	0.213574
											0.0365	0.213938
											0.0366	0.214302
											0.0367	0.214666
											0.0368	0.215029
											0.0369	0.215392
											0.037	0.215754
											0.0371	0.216116
											0.0372	0.216477
											0.0373	0.216838
											0.0374	0.217199
											0.0375	0.217559
											0.0376	0.217918
											0.0377	0.218278
											0.0378	0.218636
											0.0379	0.218995
											0.038	0.219352
											0.0381	0.21971
											0.0382	0.220067
											0.0383	0.220423
											0.0384	0.22078
											0.0385	0.221135
											0.0386	0.221491
											0.0387	0.221846
											0.0388	0.2222
											0.0389	0.222554
											0.039	0.222908
											0.0391	0.223261
											0.0392	0.223614
											0.0393	0.223966
											0.0394	0.224318
											0.0395	0.224669
											0.0396	0.22502
											0.0397	0.225371
											0.0398	0.225721
											0.0399	0.226071
											0.04	0.226421
											0.0401	0.22677
											0.0402	0.227119
											0.0403	0.227467
											0.0404	0.227815
											0.0405	0.228162
											0.0406	0.228509
											0.0407	0.228856
											0.0408	0.229202
											0.0409	0.229548
											0.041	0.229893
											0.0411	0.230239
											0.0412	0.230583
											0.0413	0.230928
											0.0414	0.231271
											0.0415	0.231615
											0.0416	0.231958
											0.0417	0.232301
											0.0418	0.232643
											0.0419	0.232985
											0.042	0.233327
											0.0421	0.233668
											0.0422	0.234009
											0.0423	0.234349
											0.0424	0.23469
											0.0425	0.235029
											0.0426	0.235369
											0.0427	0.235708
											0.0428	0.236046
											0.0429	0.236384
											0.043	0.236722
											0.0431	0.23706
											0.0432	0.237397
											0.0433	0.237734
											0.0434	0.23807
											0.0435	0.238406
											0.0436	0.238742
											0.0437	0.239077
											0.0438	0.239412
											0.0439	0.239746
											0.044	0.240081
											0.0441	0.240414
											0.0442	0.240748
											0.0443	0.241081
											0.0444	0.241414
											0.0445	0.241746
											0.0446	0.242078
											0.0447	0.24241
											0.0448	0.242741
											0.0449	0.243072
											0.045	0.243403
											0.0451	0.243733
											0.0452	0.244063
											0.0453	0.244393
											0.0454	0.244722
											0.0455	0.245051
											0.0456	0.24538
											0.0457	0.245708
											0.0458	0.246036
											0.0459	0.246363
											0.046	0.246691
											0.0461	0.247018
											0.0462	0.247344
											0.0463	0.24767
											0.0464	0.247996
											0.0465	0.248322
											0.0466	0.248647
											0.0467	0.248972
											0.0468	0.249296
											0.0469	0.24962
											0.047	0.249944
											0.0471	0.250268
											0.0472	0.250591
											0.0473	0.250914
											0.0474	0.251237
											0.0475	0.251559
											0.0476	0.251881
											0.0477	0.252202
											0.0478	0.252524
											0.0479	0.252844
											0.048	0.253165
											0.0481	0.253485
											0.0482	0.253805
											0.0483	0.254125
											0.0484	0.254444
											0.0485	0.254763
											0.0486	0.255082
											0.0487	0.2554
											0.0488	0.255718
											0.0489	0.256036
											0.049	0.256354
											0.0491	0.256671
											0.0492	0.256988
											0.0493	0.257304
											0.0494	0.25762
											0.0495	0.257936
											0.0496	0.258252
											0.0497	0.258567
											0.0498	0.258882
											0.0499	0.259197
											0.05	0.259511
											0.0501	0.259825
											0.0502	0.260139
											0.0503	0.260452
											0.0504	0.260765
											0.0505	0.261078
											0.0506	0.261391
											0.0507	0.261703
											0.0508	0.262015
											0.0509	0.262327
											0.051	0.262638
											0.0511	0.262949
											0.0512	0.26326
											0.0513	0.26357
											0.0514	0.26388
											0.0515	0.26419
											0.0516	0.2645
											0.0517	0.264809
											0.0518	0.265118
											0.0519	0.265427
											0.052	0.265735
											0.0521	0.266043
											0.0522	0.266351
											0.0523	0.266659
											0.0524	0.266966
											0.0525	0.267273
											0.0526	0.267579
											0.0527	0.267886
											0.0528	0.268192
											0.0529	0.268498
											0.053	0.268803
											0.0531	0.269109
											0.0532	0.269414
											0.0533	0.269718
											0.0534	0.270023
											0.0535	0.270327
											0.0536	0.270631
											0.0537	0.270934
											0.0538	0.271237
											0.0539	0.27154
											0.054	0.271843
											0.0541	0.272146
											0.0542	0.272448
											0.0543	0.27275
											0.0544	0.273051
											0.0545	0.273353
											0.0546	0.273654
											0.0547	0.273955
											0.0548	0.274255
											0.0549	0.274556
											0.055	0.274856
											0.0551	0.275155
											0.0552	0.275455
											0.0553	0.275754
											0.0554	0.276053
											0.0555	0.276352
											0.0556	0.27665
											0.0557	0.276948
											0.0558	0.277246
											0.0559	0.277544
											0.056	0.277841
											0.0561	0.278138
											0.0562	0.278435
											0.0563	0.278731
											0.0564	0.279028
											0.0565	0.279324
											0.0566	0.279619
											0.0567	0.279915
											0.0568	0.28021
											0.0569	0.280505
											0.057	0.2808
											0.0571	0.281094
											0.0572	0.281389
											0.0573	0.281683
											0.0574	0.281976
											0.0575	0.28227
											0.0576	0.282563
											0.0577	0.282856
											0.0578	0.283149
											0.0579	0.283441
											0.058	0.283733
											0.0581	0.284025
											0.0582	0.284317
											0.0583	0.284608
											0.0584	0.284899
											0.0585	0.28519
											0.0586	0.285481
											0.0587	0.285771
											0.0588	0.286062
											0.0589	0.286352
											0.059	0.286641
											0.0591	0.286931
											0.0592	0.28722
											0.0593	0.287509
											0.0594	0.287798
											0.0595	0.288086
											0.0596	0.288374
											0.0597	0.288662
											0.0598	0.28895
											0.0599	0.289238
											0.06	0.289525
											0.0601	0.289812
											0.0602	0.290099
											0.0603	0.290385
											0.0604	0.290671
											0.0605	0.290957
											0.0606	0.291243
											0.0607	0.291529
											0.0608	0.291814
											0.0609	0.292099
											0.061	0.292384
											0.0611	0.292669
											0.0612	0.292953
											0.0613	0.293237
											0.0614	0.293521
											0.0615	0.293805
											0.0616	0.294088
											0.0617	0.294372
											0.0618	0.294655
											0.0619	0.294937
											0.062	0.29522
											0.0621	0.295502
											0.0622	0.295784
											0.0623	0.296066
											0.0624	0.296348
											0.0625	0.296629
											0.0626	0.29691
											0.0627	0.297191
											0.0628	0.297472
											0.0629	0.297752
											0.063	0.298033
											0.0631	0.298313
											0.0632	0.298592
											0.0633	0.298872
											0.0634	0.299151
											0.0635	0.29943
											0.0636	0.299709
											0.0637	0.299988
											0.0638	0.300266
											0.0639	0.300545
											0.064	0.300823
											0.0641	0.3011
											0.0642	0.301378
											0.0643	0.301655
											0.0644	0.301932
											0.0645	0.302209
											0.0646	0.302486
											0.0647	0.302762
											0.0648	0.303039
											0.0649	0.303315
											0.065	0.30359
											0.0651	0.303866
											0.0652	0.304141
											0.0653	0.304416
											0.0654	0.304691
											0.0655	0.304966
											0.0656	0.305241
											0.0657	0.305515
											0.0658	0.305789
											0.0659	0.306063
											0.066	0.306336
											0.0661	0.30661
											0.0662	0.306883
											0.0663	0.307156
											0.0664	0.307429
											0.0665	0.307701
											0.0666	0.307974
											0.0667	0.308246
											0.0668	0.308518
											0.0669	0.30879
											0.067	0.309061
											0.0671	0.309333
											0.0672	0.309604
											0.0673	0.309875
											0.0674	0.310145
											0.0675	0.310416
											0.0676	0.310686
											0.0677	0.310956
											0.0678	0.311226
											0.0679	0.311496
											0.068	0.311765
											0.0681	0.312034
											0.0682	0.312303
											0.0683	0.312572
											0.0684	0.312841
											0.0685	0.313109
											0.0686	0.313378
											0.0687	0.313646
											0.0688	0.313913
											0.0689	0.314181
											0.069	0.314448
											0.0691	0.314716
											0.0692	0.314983
											0.0693	0.315249
											0.0694	0.315516
											0.0695	0.315783
											0.0696	0.316049
											0.0697	0.316315
											0.0698	0.316581
											0.0699	0.316846
											0.07	0.317112
											0.0701	0.317377
											0.0702	0.317642
											0.0703	0.317907
											0.0704	0.318171
											0.0705	0.318436
											0.0706	0.3187
											0.0707	0.318964
											0.0708	0.319228
											0.0709	0.319492
											0.071	0.319755
											0.0711	0.320018
											0.0712	0.320281
											0.0713	0.320544
											0.0714	0.320807
											0.0715	0.32107
											0.0716	0.321332
											0.0717	0.321594
											0.0718	0.321856
											0.0719	0.322118
											0.072	0.322379
											0.0721	0.32264
											0.0722	0.322902
											0.0723	0.323163
											0.0724	0.323423
											0.0725	0.323684
											0.0726	0.323944
											0.0727	0.324205
											0.0728	0.324465
											0.0729	0.324724
											0.073	0.324984
											0.0731	0.325244
											0.0732	0.325503
											0.0733	0.325762
											0.0734	0.326021
											0.0735	0.32628
											0.0736	0.326538
											0.0737	0.326796
											0.0738	0.327055
											0.0739	0.327313
											0.074	0.32757
											0.0741	0.327828
											0.0742	0.328085
											0.0743	0.328343
											0.0744	0.3286
											0.0745	0.328857
											0.0746	0.329113
											0.0747	0.32937
											0.0748	0.329626
											0.0749	0.329882
											0.075	0.330138
											0.0751	0.330394
											0.0752	0.33065
											0.0753	0.330905
											0.0754	0.33116
											0.0755	0.331415
											0.0756	0.33167
											0.0757	0.331925
											0.0758	0.33218
											0.0759	0.332434
											0.076	0.332688
											0.0761	0.332942
											0.0762	0.333196
											0.0763	0.333449
											0.0764	0.333703
											0.0765	0.333956
											0.0766	0.334209
											0.0767	0.334462
											0.0768	0.334715
											0.0769	0.334968
											0.077	0.33522
											0.0771	0.335472
											0.0772	0.335724
											0.0773	0.335976
											0.0774	0.336228
											0.0775	0.33648
											0.0776	0.336731
											0.0777	0.336982
											0.0778	0.337233
											0.0779	0.337484
											0.078	0.337735
											0.0781	0.337985
											0.0782	0.338235
											0.0783	0.338486
											0.0784	0.338736
											0.0785	0.338985
											0.0786	0.339235
											0.0787	0.339485
											0.0788	0.339734
											0.0789	0.339983
											0.079	0.340232
											0.0791	0.340481
											0.0792	0.340729
											0.0793	0.340978
											0.0794	0.341226
											0.0795	0.341474
											0.0796	0.341722
											0.0797	0.34197
											0.0798	0.342218
											0.0799	0.342465
											0.08	0.342712
											0.0801	0.34296
											0.0802	0.343207
											0.0803	0.343453
											0.0804	0.3437
											0.0805	0.343946
											0.0806	0.344193
											0.0807	0.344439
											0.0808	0.344685
											0.0809	0.344931
											0.081	0.345176
											0.0811	0.345422
											0.0812	0.345667
											0.0813	0.345912
											0.0814	0.346157
											0.0815	0.346402
											0.0816	0.346647
											0.0817	0.346891
											0.0818	0.347136
											0.0819	0.34738
											0.082	0.347624
											0.0821	0.347868
											0.0822	0.348111
											0.0823	0.348355
											0.0824	0.348598
											0.0825	0.348841
											0.0826	0.349085
											0.0827	0.349327
											0.0828	0.34957
											0.0829	0.349813
											0.083	0.350055
											0.0831	0.350297
											0.0832	0.35054
											0.0833	0.350781
											0.0834	0.351023
											0.0835	0.351265
											0.0836	0.351506
											0.0837	0.351748
											0.0838	0.351989
											0.0839	0.35223
											0.084	0.352471
											0.0841	0.352711
											0.0842	0.352952
											0.0843	0.353192
											0.0844	0.353432
											0.0845	0.353673
											0.0846	0.353912
											0.0847	0.354152
											0.0848	0.354392
											0.0849	0.354631
											0.085	0.354871
											0.0851	0.35511
											0.0852	0.355349
											0.0853	0.355588
											0.0854	0.355826
											0.0855	0.356065
											0.0856	0.356303
											0.0857	0.356541
											0.0858	0.356779
											0.0859	0.357017
											0.086	0.357255
											0.0861	0.357493
											0.0862	0.35773
											0.0863	0.357967
											0.0864	0.358205
											0.0865	0.358442
											0.0866	0.358679
											0.0867	0.358915
											0.0868	0.359152
											0.0869	0.359388
											0.087	0.359624
											0.0871	0.359861
											0.0872	0.360097
											0.0873	0.360332
											0.0874	0.360568
											0.0875	0.360804
											0.0876	0.361039
											0.0877	0.361274
											0.0878	0.361509
											0.0879	0.361744
											0.088	0.361979
											0.0881	0.362214
											0.0882	0.362448
											0.0883	0.362682
											0.0884	0.362917
											0.0885	0.363151
											0.0886	0.363385
											0.0887	0.363618
											0.0888	0.363852
											0.0889	0.364085
											0.089	0.364319
											0.0891	0.364552
											0.0892	0.364785
											0.0893	0.365018
											0.0894	0.365251
											0.0895	0.365483
											0.0896	0.365716
											0.0897	0.365948
											0.0898	0.36618
											0.0899	0.366412
											0.09	0.366644
											0.0901	0.366876
											0.0902	0.367107
											0.0903	0.367339
											0.0904	0.36757
											0.0905	0.367801
											0.0906	0.368032
											0.0907	0.368263
											0.0908	0.368494
											0.0909	0.368725
											0.091	0.368955
											0.0911	0.369185
											0.0912	0.369416
											0.0913	0.369646
											0.0914	0.369875
											0.0915	0.370105
											0.0916	0.370335
											0.0917	0.370564
											0.0918	0.370794
											0.0919	0.371023
											0.092	0.371252
											0.0921	0.371481
											0.0922	0.37171
											0.0923	0.371938
											0.0924	0.372167
											0.0925	0.372395
											0.0926	0.372623
											0.0927	0.372852
											0.0928	0.37308
											0.0929	0.373307
											0.093	0.373535
											0.0931	0.373763
											0.0932	0.37399
											0.0933	0.374217
											0.0934	0.374444
											0.0935	0.374671
											0.0936	0.374898
											0.0937	0.375125
											0.0938	0.375352
											0.0939	0.375578
											0.094	0.375804
											0.0941	0.376031
											0.0942	0.376257
											0.0943	0.376483
											0.0944	0.376708
											0.0945	0.376934
											0.0946	0.37716
											0.0947	0.377385
											0.0948	0.37761
											0.0949	0.377835
											0.095	0.37806
											0.0951	0.378285
											0.0952	0.37851
											0.0953	0.378734
											0.0954	0.378959
											0.0955	0.379183
											0.0956	0.379407
											0.0957	0.379632
											0.0958	0.379855
											0.0959	0.380079
											0.096	0.380303
											0.0961	0.380526
											0.0962	0.38075
											0.0963	0.380973
											0.0964	0.381196
											0.0965	0.381419
											0.0966	0.381642
											0.0967	0.381865
											0.0968	0.382087
											0.0969	0.38231
											0.097	0.382532
											0.0971	0.382755
											0.0972	0.382977
											0.0973	0.383199
											0.0974	0.38342
											0.0975	0.383642
											0.0976	0.383864
											0.0977	0.384085
											0.0978	0.384307
											0.0979	0.384528
											0.098	0.384749
											0.0981	0.38497
											0.0982	0.385191
											0.0983	0.385411
											0.0984	0.385632
											0.0985	0.385852
											0.0986	0.386073
											0.0987	0.386293
											0.0988	0.386513
											0.0989	0.386733
											0.099	0.386953
											0.0991	0.387172
											0.0992	0.387392
											0.0993	0.387611
											0.0994	0.387831
											0.0995	0.38805
											0.0996	0.388269
											0.0997	0.388488
											0.0998	0.388706
											0.0999	0.388925
											0.1	0.389144
											0.1001	0.389362
											0.1002	0.38958
											0.1003	0.389799
											0.1004	0.390017
											0.1005	0.390235
											0.1006	0.390452
											0.1007	0.39067
											0.1008	0.390888
											0.1009	0.391105
											0.101	0.391322
											0.1011	0.39154
											0.1012	0.391757
											0.1013	0.391974
											0.1014	0.39219
											0.1015	0.392407
											0.1016	0.392624
											0.1017	0.39284
											0.1018	0.393056
											0.1019	0.393273
											0.102	0.393489
											0.1021	0.393705
											0.1022	0.393921
											0.1023	0.394136
											0.1024	0.394352
											0.1025	0.394567
											0.1026	0.394783
											0.1027	0.394998
											0.1028	0.395213
											0.1029	0.395428
											0.103	0.395643
											0.1031	0.395858
											0.1032	0.396072
											0.1033	0.396287
											0.1034	0.396501
											0.1035	0.396716
											0.1036	0.39693
											0.1037	0.397144
											0.1038	0.397358
											0.1039	0.397572
											0.104	0.397785
											0.1041	0.397999
											0.1042	0.398212
											0.1043	0.398426
											0.1044	0.398639
											0.1045	0.398852
											0.1046	0.399065
											0.1047	0.399278
											0.1048	0.399491
											0.1049	0.399703
											0.105	0.399916
											0.1051	0.400128
											0.1052	0.40034
											0.1053	0.400552
											0.1054	0.400765
											0.1055	0.400976
											0.1056	0.401188
											0.1057	0.4014
											0.1058	0.401612
											0.1059	0.401823
											0.106	0.402034
											0.1061	0.402246
											0.1062	0.402457
											0.1063	0.402668
											0.1064	0.402879
											0.1065	0.403089
											0.1066	0.4033
											0.1067	0.403511
											0.1068	0.403721
											0.1069	0.403931
											0.107	0.404142
											0.1071	0.404352
											0.1072	0.404562
											0.1073	0.404772
											0.1074	0.404981
											0.1075	0.405191
											0.1076	0.4054
											0.1077	0.40561
											0.1078	0.405819
											0.1079	0.406028
											0.108	0.406237
											0.1081	0.406446
											0.1082	0.406655
											0.1083	0.406864
											0.1084	0.407073
											0.1085	0.407281
											0.1086	0.407489
											0.1087	0.407698
											0.1088	0.407906
											0.1089	0.408114
											0.109	0.408322
											0.1091	0.40853
											0.1092	0.408738
											0.1093	0.408945
											0.1094	0.409153
											0.1095	0.40936
											0.1096	0.409567
											0.1097	0.409774
											0.1098	0.409982
											0.1099	0.410189
											0.11	0.410395
											0.1101	0.410602
											0.1102	0.410809
											0.1103	0.411015
											0.1104	0.411222
											0.1105	0.411428
											0.1106	0.411634
											0.1107	0.41184
											0.1108	0.412046
											0.1109	0.412252
											0.111	0.412458
											0.1111	0.412663
											0.1112	0.412869
											0.1113	0.413074
											0.1114	0.41328
											0.1115	0.413485
											0.1116	0.41369
											0.1117	0.413895
											0.1118	0.4141
											0.1119	0.414305
											0.112	0.414509
											0.1121	0.414714
											0.1122	0.414918
											0.1123	0.415123
											0.1124	0.415327
											0.1125	0.415531
											0.1126	0.415735
											0.1127	0.415939
											0.1128	0.416143
											0.1129	0.416347
											0.113	0.41655
											0.1131	0.416754
											0.1132	0.416957
											0.1133	0.41716
											0.1134	0.417363
											0.1135	0.417567
											0.1136	0.417769
											0.1137	0.417972
											0.1138	0.418175
											0.1139	0.418378
											0.114	0.41858
											0.1141	0.418783
											0.1142	0.418985
											0.1143	0.419187
											0.1144	0.419389
											0.1145	0.419591
											0.1146	0.419793
											0.1147	0.419995
											0.1148	0.420197
											0.1149	0.420398
											0.115	0.4206
											0.1151	0.420801
											0.1152	0.421003
											0.1153	0.421204
											0.1154	0.421405
											0.1155	0.421606
											0.1156	0.421807
											0.1157	0.422008
											0.1158	0.422208
											0.1159	0.422409
											0.116	0.422609
											0.1161	0.42281
											0.1162	0.42301
											0.1163	0.42321
											0.1164	0.42341
											0.1165	0.42361
											0.1166	0.42381
											0.1167	0.42401
											0.1168	0.424209
											0.1169	0.424409
											0.117	0.424608
											0.1171	0.424808
											0.1172	0.425007
											0.1173	0.425206
											0.1174	0.425405
											0.1175	0.425604
											0.1176	0.425803
											0.1177	0.426002
											0.1178	0.4262
											0.1179	0.426399
											0.118	0.426597
											0.1181	0.426796
											0.1182	0.426994
											0.1183	0.427192
											0.1184	0.42739
											0.1185	0.427588
											0.1186	0.427786
											0.1187	0.427983
											0.1188	0.428181
											0.1189	0.428379
											0.119	0.428576
											0.1191	0.428773
											0.1192	0.428971
											0.1193	0.429168
											0.1194	0.429365
											0.1195	0.429562
											0.1196	0.429759
											0.1197	0.429955
											0.1198	0.430152
											0.1199	0.430349
											0.12	0.430545
											0.1201	0.430741
											0.1202	0.430938
											0.1203	0.431134
											0.1204	0.43133
											0.1205	0.431526
											0.1206	0.431722
											0.1207	0.431917
											0.1208	0.432113
											0.1209	0.432309
											0.121	0.432504
											0.1211	0.432699
											0.1212	0.432895
											0.1213	0.43309
											0.1214	0.433285
											0.1215	0.43348
											0.1216	0.433675
											0.1217	0.43387
											0.1218	0.434064
											0.1219	0.434259
											0.122	0.434454
											0.1221	0.434648
											0.1222	0.434842
											0.1223	0.435036
											0.1224	0.435231
											0.1225	0.435425
											0.1226	0.435619
											0.1227	0.435812
											0.1228	0.436006
											0.1229	0.4362
											0.123	0.436393
											0.1231	0.436587
											0.1232	0.43678
											0.1233	0.436973
											0.1234	0.437167
											0.1235	0.43736
											0.1236	0.437553
											0.1237	0.437746
											0.1238	0.437938
											0.1239	0.438131
											0.124	0.438324
											0.1241	0.438516
											0.1242	0.438709
											0.1243	0.438901
											0.1244	0.439093
											0.1245	0.439285
											0.1246	0.439477
											0.1247	0.439669
											0.1248	0.439861
											0.1249	0.440053
											0.125	0.440244
											0.1251	0.440436
											0.1252	0.440628
											0.1253	0.440819
											0.1254	0.44101
											0.1255	0.441201
											0.1256	0.441393
											0.1257	0.441584
											0.1258	0.441774
											0.1259	0.441965
											0.126	0.442156
											0.1261	0.442347
											0.1262	0.442537
											0.1263	0.442728
											0.1264	0.442918
											0.1265	0.443108
											0.1266	0.443299
											0.1267	0.443489
											0.1268	0.443679
											0.1269	0.443869
											0.127	0.444058
											0.1271	0.444248
											0.1272	0.444438
											0.1273	0.444627
											0.1274	0.444817
											0.1275	0.445006
											0.1276	0.445195
											0.1277	0.445385
											0.1278	0.445574
											0.1279	0.445763
											0.128	0.445952
											0.1281	0.44614
											0.1282	0.446329
											0.1283	0.446518
											0.1284	0.446706
											0.1285	0.446895
											0.1286	0.447083
											0.1287	0.447272
											0.1288	0.44746
											0.1289	0.447648
											0.129	0.447836
											0.1291	0.448024
											0.1292	0.448212
											0.1293	0.448399
											0.1294	0.448587
											0.1295	0.448775
											0.1296	0.448962
											0.1297	0.44915
											0.1298	0.449337
											0.1299	0.449524
											0.13	0.449711
											0.1301	0.449898
											0.1302	0.450085
											0.1303	0.450272
											0.1304	0.450459
											0.1305	0.450645
											0.1306	0.450832
											0.1307	0.451019
											0.1308	0.451205
											0.1309	0.451391
											0.131	0.451578
											0.1311	0.451764
											0.1312	0.45195
											0.1313	0.452136
											0.1314	0.452322
											0.1315	0.452508
											0.1316	0.452693
											0.1317	0.452879
											0.1318	0.453064
											0.1319	0.45325
											0.132	0.453435
											0.1321	0.453621
											0.1322	0.453806
											0.1323	0.453991
											0.1324	0.454176
											0.1325	0.454361
											0.1326	0.454546
											0.1327	0.454731
											0.1328	0.454915
											0.1329	0.4551
											0.133	0.455284
											0.1331	0.455469
											0.1332	0.455653
											0.1333	0.455837
											0.1334	0.456021
											0.1335	0.456206
											0.1336	0.45639
											0.1337	0.456573
											0.1338	0.456757
											0.1339	0.456941
											0.134	0.457125
											0.1341	0.457308
											0.1342	0.457492
											0.1343	0.457675
											0.1344	0.457859
											0.1345	0.458042
											0.1346	0.458225
											0.1347	0.458408
											0.1348	0.458591
											0.1349	0.458774
											0.135	0.458957
											0.1351	0.459139
											0.1352	0.459322
											0.1353	0.459505
											0.1354	0.459687
											0.1355	0.459869
											0.1356	0.460052
											0.1357	0.460234
											0.1358	0.460416
											0.1359	0.460598
											0.136	0.46078
											0.1361	0.460962
											0.1362	0.461144
											0.1363	0.461326
											0.1364	0.461507
											0.1365	0.461689
											0.1366	0.46187
											0.1367	0.462052
											0.1368	0.462233
											0.1369	0.462414
											0.137	0.462595
											0.1371	0.462776
											0.1372	0.462957
											0.1373	0.463138
											0.1374	0.463319
											0.1375	0.4635
											0.1376	0.46368
											0.1377	0.463861
											0.1378	0.464042
											0.1379	0.464222
											0.138	0.464402
											0.1381	0.464583
											0.1382	0.464763
											0.1383	0.464943
											0.1384	0.465123
											0.1385	0.465303
											0.1386	0.465482
											0.1387	0.465662
											0.1388	0.465842
											0.1389	0.466021
											0.139	0.466201
											0.1391	0.46638
											0.1392	0.46656
											0.1393	0.466739
											0.1394	0.466918
											0.1395	0.467097
											0.1396	0.467276
											0.1397	0.467455
											0.1398	0.467634
											0.1399	0.467813
											0.14	0.467992
											0.1401	0.46817
											0.1402	0.468349
											0.1403	0.468527
											0.1404	0.468706
											0.1405	0.468884
											0.1406	0.469062
											0.1407	0.46924
											0.1408	0.469418
											0.1409	0.469596
											0.141	0.469774
											0.1411	0.469952
											0.1412	0.47013
											0.1413	0.470307
											0.1414	0.470485
											0.1415	0.470663
											0.1416	0.47084
											0.1417	0.471017
											0.1418	0.471195
											0.1419	0.471372
											0.142	0.471549
											0.1421	0.471726
											0.1422	0.471903
											0.1423	0.47208
											0.1424	0.472257
											0.1425	0.472433
											0.1426	0.47261
											0.1427	0.472786
											0.1428	0.472963
											0.1429	0.473139
											0.143	0.473316
											0.1431	0.473492
											0.1432	0.473668
											0.1433	0.473844
											0.1434	0.47402
											0.1435	0.474196
											0.1436	0.474372
											0.1437	0.474548
											0.1438	0.474723
											0.1439	0.474899
											0.144	0.475075
											0.1441	0.47525
											0.1442	0.475426
											0.1443	0.475601
											0.1444	0.475776
											0.1445	0.475951
											0.1446	0.476126
											0.1447	0.476301
											0.1448	0.476476
											0.1449	0.476651
											0.145	0.476826
											0.1451	0.477001
											0.1452	0.477175
											0.1453	0.47735
											0.1454	0.477524
											0.1455	0.477699
											0.1456	0.477873
											0.1457	0.478047
											0.1458	0.478221
											0.1459	0.478395
											0.146	0.478569
											0.1461	0.478743
											0.1462	0.478917
											0.1463	0.479091
											0.1464	0.479265
											0.1465	0.479438
											0.1466	0.479612
											0.1467	0.479785
											0.1468	0.479959
											0.1469	0.480132
											0.147	0.480305
											0.1471	0.480479
											0.1472	0.480652
											0.1473	0.480825
											0.1474	0.480998
											0.1475	0.481171
											0.1476	0.481343
											0.1477	0.481516
											0.1478	0.481689
											0.1479	0.481861
											0.148	0.482034
											0.1481	0.482206
											0.1482	0.482379
											0.1483	0.482551
											0.1484	0.482723
											0.1485	0.482895
											0.1486	0.483067
											0.1487	0.483239
											0.1488	0.483411
											0.1489	0.483583
											0.149	0.483755
											0.1491	0.483927
											0.1492	0.484098
											0.1493	0.48427
											0.1494	0.484441
											0.1495	0.484613
											0.1496	0.484784
											0.1497	0.484955
											0.1498	0.485126
											0.1499	0.485297
											0.15	0.485468
											0.1501	0.485639
											0.1502	0.48581
											0.1503	0.485981
											0.1504	0.486152
											0.1505	0.486322
											0.1506	0.486493
											0.1507	0.486664
											0.1508	0.486834
											0.1509	0.487004
											0.151	0.487175
											0.1511	0.487345
											0.1512	0.487515
											0.1513	0.487685
											0.1514	0.487855
											0.1515	0.488025
											0.1516	0.488195
											0.1517	0.488365
											0.1518	0.488534
											0.1519	0.488704
											0.152	0.488874
											0.1521	0.489043
											0.1522	0.489213
											0.1523	0.489382
											0.1524	0.489551
											0.1525	0.48972
											0.1526	0.48989
											0.1527	0.490059
											0.1528	0.490228
											0.1529	0.490397
											0.153	0.490565
											0.1531	0.490734
											0.1532	0.490903
											0.1533	0.491072
											0.1534	0.49124
											0.1535	0.491409
											0.1536	0.491577
											0.1537	0.491745
											0.1538	0.491914
											0.1539	0.492082
											0.154	0.49225
											0.1541	0.492418
											0.1542	0.492586
											0.1543	0.492754
											0.1544	0.492922
											0.1545	0.49309
											0.1546	0.493257
											0.1547	0.493425
											0.1548	0.493593
											0.1549	0.49376
											0.155	0.493928
											0.1551	0.494095
											0.1552	0.494262
											0.1553	0.494429
											0.1554	0.494597
											0.1555	0.494764
											0.1556	0.494931
											0.1557	0.495098
											0.1558	0.495264
											0.1559	0.495431
											0.156	0.495598
											0.1561	0.495765
											0.1562	0.495931
											0.1563	0.496098
											0.1564	0.496264
											0.1565	0.496431
											0.1566	0.496597
											0.1567	0.496763
											0.1568	0.496929
											0.1569	0.497096
											0.157	0.497262
											0.1571	0.497428
											0.1572	0.497593
											0.1573	0.497759
											0.1574	0.497925
											0.1575	0.498091
											0.1576	0.498256
											0.1577	0.498422
											0.1578	0.498587
											0.1579	0.498753
											0.158	0.498918
											0.1581	0.499083
											0.1582	0.499249
											0.1583	0.499414
											0.1584	0.499579
											0.1585	0.499744
											0.1586	0.499909
											0.1587	0.500074
											0.1588	0.500239
											0.1589	0.500403
											0.159	0.500568
											0.1591	0.500733
											0.1592	0.500897
											0.1593	0.501062
											0.1594	0.501226
											0.1595	0.50139
											0.1596	0.501555
											0.1597	0.501719
											0.1598	0.501883
											0.1599	0.502047
											0.16	0.502211
											0.1601	0.502375
											0.1602	0.502539
											0.1603	0.502703
											0.1604	0.502866
											0.1605	0.50303
											0.1606	0.503194
											0.1607	0.503357
											0.1608	0.503521
											0.1609	0.503684
											0.161	0.503847
											0.1611	0.50401
											0.1612	0.504174
											0.1613	0.504337
											0.1614	0.5045
											0.1615	0.504663
											0.1616	0.504826
											0.1617	0.504989
											0.1618	0.505151
											0.1619	0.505314
											0.162	0.505477
											0.1621	0.505639
											0.1622	0.505802
											0.1623	0.505964
											0.1624	0.506127
											0.1625	0.506289
											0.1626	0.506451
											0.1627	0.506614
											0.1628	0.506776
											0.1629	0.506938
											0.163	0.5071
											0.1631	0.507262
											0.1632	0.507424
											0.1633	0.507585
											0.1634	0.507747
											0.1635	0.507909
											0.1636	0.50807
											0.1637	0.508232
											0.1638	0.508393
											0.1639	0.508555
											0.164	0.508716
											0.1641	0.508877
											0.1642	0.509039
											0.1643	0.5092
											0.1644	0.509361
											0.1645	0.509522
											0.1646	0.509683
											0.1647	0.509844
											0.1648	0.510004
											0.1649	0.510165
											0.165	0.510326
											0.1651	0.510487
											0.1652	0.510647
											0.1653	0.510808
											0.1654	0.510968
											0.1655	0.511128
											0.1656	0.511289
											0.1657	0.511449
											0.1658	0.511609
											0.1659	0.511769
											0.166	0.511929
											0.1661	0.512089
											0.1662	0.512249
											0.1663	0.512409
											0.1664	0.512569
											0.1665	0.512729
											0.1666	0.512888
											0.1667	0.513048
											0.1668	0.513207
											0.1669	0.513367
											0.167	0.513526
											0.1671	0.513686
											0.1672	0.513845
											0.1673	0.514004
											0.1674	0.514163
											0.1675	0.514322
											0.1676	0.514481
											0.1677	0.51464
											0.1678	0.514799
											0.1679	0.514958
											0.168	0.515117
											0.1681	0.515275
											0.1682	0.515434
											0.1683	0.515593
											0.1684	0.515751
											0.1685	0.51591
											0.1686	0.516068
											0.1687	0.516226
											0.1688	0.516385
											0.1689	0.516543
											0.169	0.516701
											0.1691	0.516859
											0.1692	0.517017
											0.1693	0.517175
											0.1694	0.517333
											0.1695	0.517491
											0.1696	0.517649
											0.1697	0.517806
											0.1698	0.517964
											0.1699	0.518122
											0.17	0.518279
											0.1701	0.518436
											0.1702	0.518594
											0.1703	0.518751
											0.1704	0.518908
											0.1705	0.519066
											0.1706	0.519223
											0.1707	0.51938
											0.1708	0.519537
											0.1709	0.519694
											0.171	0.519851
											0.1711	0.520008
											0.1712	0.520164
											0.1713	0.520321
											0.1714	0.520478
											0.1715	0.520634
											0.1716	0.520791
											0.1717	0.520947
											0.1718	0.521104
											0.1719	0.52126
											0.172	0.521416
											0.1721	0.521573
											0.1722	0.521729
											0.1723	0.521885
											0.1724	0.522041
											0.1725	0.522197
											0.1726	0.522353
											0.1727	0.522509
											0.1728	0.522664
											0.1729	0.52282
											0.173	0.522976
											0.1731	0.523131
											0.1732	0.523287
											0.1733	0.523442
											0.1734	0.523598
											0.1735	0.523753
											0.1736	0.523909
											0.1737	0.524064
											0.1738	0.524219
											0.1739	0.524374
											0.174	0.524529
											0.1741	0.524684
											0.1742	0.524839
											0.1743	0.524994
											0.1744	0.525149
											0.1745	0.525304
											0.1746	0.525458
											0.1747	0.525613
											0.1748	0.525768
											0.1749	0.525922
											0.175	0.526077
											0.1751	0.526231
											0.1752	0.526385
											0.1753	0.52654
											0.1754	0.526694
											0.1755	0.526848
											0.1756	0.527002
											0.1757	0.527156
											0.1758	0.52731
											0.1759	0.527464
											0.176	0.527618
											0.1761	0.527772
											0.1762	0.527925
											0.1763	0.528079
											0.1764	0.528233
											0.1765	0.528386
											0.1766	0.52854
											0.1767	0.528693
											0.1768	0.528847
											0.1769	0.529
											0.177	0.529153
											0.1771	0.529306
											0.1772	0.52946
											0.1773	0.529613
											0.1774	0.529766
											0.1775	0.529919
											0.1776	0.530072
											0.1777	0.530224
											0.1778	0.530377
											0.1779	0.53053
											0.178	0.530683
											0.1781	0.530835
											0.1782	0.530988
											0.1783	0.53114
											0.1784	0.531293
											0.1785	0.531445
											0.1786	0.531598
											0.1787	0.53175
											0.1788	0.531902
											0.1789	0.532054
											0.179	0.532206
											0.1791	0.532358
											0.1792	0.53251
											0.1793	0.532662
											0.1794	0.532814
											0.1795	0.532966
											0.1796	0.533118
											0.1797	0.533269
											0.1798	0.533421
											0.1799	0.533573
											0.18	0.533724
											0.1801	0.533876
											0.1802	0.534027
											0.1803	0.534178
											0.1804	0.53433
											0.1805	0.534481
											0.1806	0.534632
											0.1807	0.534783
											0.1808	0.534934
											0.1809	0.535085
											0.181	0.535236
											0.1811	0.535387
											0.1812	0.535538
											0.1813	0.535689
											0.1814	0.535839
											0.1815	0.53599
											0.1816	0.536141
											0.1817	0.536291
											0.1818	0.536442
											0.1819	0.536592
											0.182	0.536743
											0.1821	0.536893
											0.1822	0.537043
											0.1823	0.537193
											0.1824	0.537343
											0.1825	0.537494
											0.1826	0.537644
											0.1827	0.537794
											0.1828	0.537943
											0.1829	0.538093
											0.183	0.538243
											0.1831	0.538393
											0.1832	0.538543
											0.1833	0.538692
											0.1834	0.538842
											0.1835	0.538991
											0.1836	0.539141
											0.1837	0.53929
											0.1838	0.53944
											0.1839	0.539589
											0.184	0.539738
											0.1841	0.539887
											0.1842	0.540036
											0.1843	0.540186
											0.1844	0.540335
											0.1845	0.540484
											0.1846	0.540632
											0.1847	0.540781
											0.1848	0.54093
											0.1849	0.541079
											0.185	0.541227
											0.1851	0.541376
											0.1852	0.541525
											0.1853	0.541673
											0.1854	0.541822
											0.1855	0.54197
											0.1856	0.542118
											0.1857	0.542267
											0.1858	0.542415
											0.1859	0.542563
											0.186	0.542711
											0.1861	0.542859
											0.1862	0.543007
											0.1863	0.543155
											0.1864	0.543303
											0.1865	0.543451
											0.1866	0.543599
											0.1867	0.543747
											0.1868	0.543894
											0.1869	0.544042
											0.187	0.54419
											0.1871	0.544337
											0.1872	0.544485
											0.1873	0.544632
											0.1874	0.544779
											0.1875	0.544927
											0.1876	0.545074
											0.1877	0.545221
											0.1878	0.545368
											0.1879	0.545515
											0.188	0.545662
											0.1881	0.545809
											0.1882	0.545956
											0.1883	0.546103
											0.1884	0.54625
											0.1885	0.546397
											0.1886	0.546543
											0.1887	0.54669
											0.1888	0.546837
											0.1889	0.546983
											0.189	0.54713
											0.1891	0.547276
											0.1892	0.547422
											0.1893	0.547569
											0.1894	0.547715
											0.1895	0.547861
											0.1896	0.548007
											0.1897	0.548154
											0.1898	0.5483
											0.1899	0.548446
											0.19	0.548592
											0.1901	0.548737
											0.1902	0.548883
											0.1903	0.549029
											0.1904	0.549175
											0.1905	0.54932
											0.1906	0.549466
											0.1907	0.549612
											0.1908	0.549757
											0.1909	0.549903
											0.191	0.550048
											0.1911	0.550193
											0.1912	0.550339
											0.1913	0.550484
											0.1914	0.550629
											0.1915	0.550774
											0.1916	0.550919
											0.1917	0.551064
											0.1918	0.551209
											0.1919	0.551354
											0.192	0.551499
											0.1921	0.551644
											0.1922	0.551789
											0.1923	0.551934
											0.1924	0.552078
											0.1925	0.552223
											0.1926	0.552367
											0.1927	0.552512
											0.1928	0.552656
											0.1929	0.552801
											0.193	0.552945
											0.1931	0.553089
											0.1932	0.553234
											0.1933	0.553378
											0.1934	0.553522
											0.1935	0.553666
											0.1936	0.55381
											0.1937	0.553954
											0.1938	0.554098
											0.1939	0.554242
											0.194	0.554386
											0.1941	0.55453
											0.1942	0.554673
											0.1943	0.554817
											0.1944	0.554961
											0.1945	0.555104
											0.1946	0.555248
											0.1947	0.555391
											0.1948	0.555535
											0.1949	0.555678
											0.195	0.555821
											0.1951	0.555964
											0.1952	0.556108
											0.1953	0.556251
											0.1954	0.556394
											0.1955	0.556537
											0.1956	0.55668
											0.1957	0.556823
											0.1958	0.556966
											0.1959	0.557109
											0.196	0.557251
											0.1961	0.557394
											0.1962	0.557537
											0.1963	0.557679
											0.1964	0.557822
											0.1965	0.557965
											0.1966	0.558107
											0.1967	0.558249
											0.1968	0.558392
											0.1969	0.558534
											0.197	0.558676
											0.1971	0.558819
											0.1972	0.558961
											0.1973	0.559103
											0.1974	0.559245
											0.1975	0.559387
											0.1976	0.559529
											0.1977	0.559671
											0.1978	0.559813
											0.1979	0.559955
											0.198	0.560096
											0.1981	0.560238
											0.1982	0.56038
											0.1983	0.560521
											0.1984	0.560663
											0.1985	0.560804
											0.1986	0.560946
											0.1987	0.561087
											0.1988	0.561229
											0.1989	0.56137
											0.199	0.561511
											0.1991	0.561652
											0.1992	0.561793
											0.1993	0.561935
											0.1994	0.562076
											0.1995	0.562217
											0.1996	0.562358
											0.1997	0.562498
[truncated: 8,003 more rows]

## Sheet: Figure 2
	Panel a								Panel b								Panel c
		RT Mean		Bin 1	Bin 2	Bin 3	Bin 4			RT Mean		Bin 1	Bin 2	Bin 3	Bin 4			RT Mean		Bin 1	Bin 2	Bin 3	Bin 4
		stim +0.5°	prior 75% +0.5°	376.53	456.394	542.806	835.257			stim +1.5°	prior 75% +1.5°	452.282	539.121	629.73	906.045			target present	prior 75% target	425.14	504.115	586.076	857.55
		stim +0.5°	prior balanced	400.108	476.094	554.193	812.183											target present	prior 50% target	433.947	517.473	599.838	865.346
		stim +0.5°	prior 75% -0.5°	402.568	487.734	575.289	885.451			stim +1.5°	prior 75% -1.5°	485.53	576.822	660.951	854.311			target present	prior 25% target	427.528	518.283	604.551	845.129
		stim -0.5°	prior 75% +0.5°	389.209	474.654	568.236	857.998			stim -1.5°	prior 75% +1.5°	502.641	596.432	684.299	874.391			target absent	prior 75% target	445.643	533.686	640.13	940.04
		stim -0.5°	prior balanced	413.471	496.2	580.326	833.081											target absent	prior 50% target	427.075	513.95	614.787	932.171
		stim -0.5°	prior 75% -0.5°	390.338	472.886	552.182	800.791			stim -1.5°	prior 75% -1.5°	453.193	543.357	641.704	922.822			target absent	prior 25% target	403.977	484.971	578.448	855.27
		z(p) Mean		Bin 1	Bin 2	Bin 3	Bin 4			z(p) Mean		Bin 1	Bin 2	Bin 3	Bin 4			z(p) Mean		Bin 1	Bin 2	Bin 3	Bin 4
		stim +0.5°	prior 75% +0.5°	1.4715	0.9884	0.8725	0.4981			stim +1.5°	prior 75% +1.5°	1.7459	1.7253	1.4972	1.0525			target present	prior 75% target	1.1086	1.0136	0.9144	0.5208
		stim +0.5°	prior balanced	0.7267	0.9457	0.6712	0.4237											target present	prior 50% target	0.4889	0.7925	0.809	0.4025
		stim +0.5°	prior 75% -0.5°	0.0464	0.3897	0.7409	0.5397			stim +1.5°	prior 75% -1.5°	0.6367	1.2551	1.2946	1.2369			target present	prior 25% target	-0.2183	0.4815	0.8524	0.5387
		stim -0.5°	prior 75% +0.5°	0.7164	-0.2302	-0.5496	-0.4179			stim -1.5°	prior 75% +1.5°	-0.846	-1.3713	-1.398	-1.2523			target absent	prior 75% target	-0.6934	-0.7917	-0.7165	-0.5171
		stim -0.5°	prior balanced	-0.2445	-0.5802	-0.5518	-0.1633											target absent	prior 50% target	-1.2897	-0.9982	-0.7653	-0.5448
		stim -0.5°	prior 75% -0.5°	-0.8795	-0.656	-0.4748	-0.21			stim -1.5°	prior 75% -1.5°	-1.9198	-1.7774	-1.4776	-1.0538			target absent	prior 25% target	-1.922	-1.5426	-1.1063	-0.7111
		z(p) SEM		Bin 1	Bin 2	Bin 3	Bin 4			z(p) SEM		Bin 1	Bin 2	Bin 3	Bin 4			z(p) SEM		Bin 1	Bin 2	Bin 3	Bin 4
		stim +0.5°	prior 75% +0.5°	0.0799	0.1164	0.1657	0.0902			stim +1.5°	prior 75% +1.5°	0.0597	0.0671	0.0755	0.0694			target present	prior 75% target	0.1946	0.1141	0.1088	0.0934
		stim +0.5°	prior balanced	0.1913	0.2391	0.114	0.1416											target present	prior 50% target	0.1889	0.0969	0.1589	0.1444
		stim +0.5°	prior 75% -0.5°	0.1212	0.118	0.208	0.1289			stim +1.5°	prior 75% -1.5°	0.1094	0.071	0.0625	0.065			target present	prior 25% target	0.2034	0.1077	0.1766	0.17
		stim -0.5°	prior 75% +0.5°	0.2879	0.112	0.0693	0.1189			stim -1.5°	prior 75% +1.5°	0.0861	0.0581	0.0559	0.0576			target absent	prior 75% target	0.2145	0.1178	0.1005	0.1096
		stim -0.5°	prior balanced	0.1132	0.151	0.0993	0.0338											target absent	prior 50% target	0.1853	0.1288	0.0543	0.0781
		stim -0.5°	prior 75% -0.5°	0.1157	0.1177	0.1014	0.0821			stim -1.5°	prior 75% -1.5°	0.0452	0.0521	0.0727	0.0636			target absent	prior 25% target	0.1583	0.0927	0.0724	0.096

## Sheet: Figure 3
	Panel a							Panel b							Panel c
		RT (for bias)	Bin 1	Bin 2	Bin 3	Bin 4			RT (for criterion)	Bin 1	Bin 2	Bin 3	Bin 4			RT (for d')	Bin 1	Bin 2	Bin 3	Bin 4
		stim +0.5°	389.549	472.064	559.047	860.354			prior 75% +0.5°	379.775	460.862	549.273	841.371			75% +0.5°	379.775	460.862	549.273	841.371
		stim -0.5°	389.774	473.77	560.209	829.394			prior balanced	406.762	486.238	567.234	822.383			Balanced	406.762	486.238	567.234	822.383
									prior 75% -0.5°	393.41	476.593	557.834	821.726			75% -0.5°	393.41	476.593	557.834	821.726
		Bias	Bin 1	Bin 2	Bin 3	Bin 4			criterion	Bin 1	Bin 2	Bin 3	Bin 4			d'	Bin 1	Bin 2	Bin 3	Bin 4
		stim +0.5°	1.425	0.5987	0.1316	-0.0416			prior 75% +0.5°	-1.094	-0.3791	-0.1615	-0.0401			75% +0.5°	0.755	1.2186	1.4222	0.916
		stim -0.5°	1.5959	0.4258	-0.0749	-0.208			prior balanced	-0.2411	-0.1827	-0.0597	-0.1302			Balanced	0.9712	1.526	1.2231	0.587
									prior 75% -0.5°	0.4165	0.1332	-0.1331	-0.1649			75% -0.5°	0.9259	1.0457	1.2157	0.7497
		Bias SEM	Bin 1	Bin 2	Bin 3	Bin 4			criterion SEM	Bin 1	Bin 2	Bin 3	Bin 4			d' SEM	Bin 1	Bin 2	Bin 3	Bin 4
		stim +0.5°	0.1701	0.1235	0.1479	0.1844			prior 75% +0.5°	0.166	0.0975	0.0866	0.0871			75% +0.5°	0.2615	0.1192	0.1859	0.1191
		stim -0.5°	0.3089	0.1051	0.1018	0.1896			prior balanced	0.146	0.1684	0.0941	0.0748			Balanced	0.1163	0.2156	0.1015	0.1414
									prior 75% -0.5°	0.1117	0.0982	0.0998	0.0712			75% -0.5°	0.0788	0.1302	0.2593	0.1625
	Panel d							Panel e							Panel f
		RT (for bias)	Bin 1	Bin 2	Bin 3	Bin 4			RT (for criterion)	Bin 1	Bin 2	Bin 3	Bin 4			RT (for criterion)	Bin 1	Bin 2	Bin 3	Bin 4
		stim +1.5°	468.906	557.971	645.341	880.178			prior 75% +1.5°	464.207	553.407	643.959	897.672			prior 75% +1.5°	464.207	553.407	643.959	897.672
		stim -1.5°	477.917	569.895	663.001	898.607			prior 75% -1.5°	460.799	551.946	646.889	905.394			prior 75% -1.5°	460.799	551.946	646.889	905.394
		Bias	Bin 1	Bin 2	Bin 3	Bin 4			criterion	Bin 1	Bin 2	Bin 3	Bin 4			d'	Bin 1	Bin 2	Bin 3	Bin 4
		stim +1.5°	1.1092	0.4701	0.2027	-0.1843			prior 75% +1.5°	-0.4499	-0.177	-0.0496	0.0999			prior 75% +1.5°	2.5919	3.0965	2.8952	2.3049
		stim -1.5°	1.0737	0.4062	0.0796	-0.1985			prior 75% -1.5°	0.6415	0.2611	0.0915	-0.0915			prior 75% -1.5°	2.5565	3.0326	2.7722	2.2907
		Bias SEM	Bin 1	Bin 2	Bin 3	Bin 4			criterion SEM	Bin 1	Bin 2	Bin 3	Bin 4			d' SEM	Bin 1	Bin 2	Bin 3	Bin 4
		stim +1.5°	0.1101	0.0705	0.0638	0.0853			prior 75% +1.5°	0.0491	0.0315	0.0466	0.0437			prior 75% +1.5°	0.111	0.1085	0.0948	0.0928
		stim -1.5°	0.0908	0.0729	0.0759	0.0852			prior 75% -1.5°	0.0552	0.0439	0.0445	0.0472			prior 75% -1.5°	0.1257	0.0882	0.1021	0.0873
	Panel g							Panel h							Panel i
		RT (for bias)	Bin 1	Bin 2	Bin 3	Bin 4			RT (for criterion)	Bin 1	Bin 2	Bin 3	Bin 4			RT (for criterion)	Bin 1	Bin 2	Bin 3	Bin 4
		target present	426.334	511.199	595.313	851.339			prior 75% target	430.319	511.447	599.668	878.494			prior 75% target	430.319	511.447	599.668	878.494
		target absent	424.81	509.329	609.289	897.655			prior 50% target	430.471	515.675	607.199	898.805			prior 50% target	430.471	515.675	607.199	898.805
									prior 25% target	409.878	493.175	585.102	852.584			prior 25% target	409.878	493.175	585.102	852.584
		Bias	Bin 1	Bin 2	Bin 3	Bin 4			criterion	Bin 1	Bin 2	Bin 3	Bin 4			d'	Bin 1	Bin 2	Bin 3	Bin 4
		target present	1.3268	0.5321	0.0619	-0.0179			prior 75% target	-0.2076	-0.1109	-0.0989	-0.0019			prior 75% target	1.802	1.8053	1.6308	1.0379
		target absent	1.2286	0.7509	0.3898	0.194			prior 50% target	0.4004	0.1028	-0.0218	0.0712			prior 50% target	1.7785	1.7906	1.5744	0.9473
									prior 25% target	1.0702	0.5306	0.1269	0.0862			prior 25% target	1.7038	2.0241	1.9588	1.2498
		Bias SEM	Bin 1	Bin 2	Bin 3	Bin 4			criterion SEM	Bin 1	Bin 2	Bin 3	Bin 4			d' SEM	Bin 1	Bin 2	Bin 3	Bin 4
		target present	0.1987	0.0964	0.1195	0.1325			prior 75% target	0.1644	0.0895	0.061	0.0629			prior 75% target	0.2441	0.1473	0.1703	0.1601
		target absent	0.184	0.1346	0.1533	0.0855			prior 50% target	0.1357	0.084	0.0853	0.075			prior 50% target	0.2577	0.1541	0.165	0.1772
									prior 25% target	0.1476	0.0845	0.0931	0.0954			prior 25% target	0.2138	0.1086	0.1954	0.1995

## Sheet: Figure 4
	Panel c								Panel d
		TI until-response	Bin 1	Bin 2	Bin 3	Bin 4				TAE fixation	Bin 1	Bin 2	Bin 3	Bin 4
		RT Mean	569.035	688.436	892.593	1826.97				RT Mean	487.645	610.914	790.159	1306.74
		Bias Mean	3.3198	3.0131	2.598	1.4255				Bias Mean	2.6253	1.9825	1.4081	1.0113
		Bias SEM	0.05596	0.17326	0.24884	0.21266				Bias SEM	0.20634	0.25955	0.29538	0.30725
		TI 200 ms	Bin 1	Bin 2	Bin 3	Bin 4				TAE fixation (Pinchuk et al.)	Bin 1	Bin 2	Bin 3	Bin 4
		RT Mean	522.617	613.196	732.417	1035.35				RT Mean	523.982	625.772	762.278	1244.96
		Bias Mean	3.0924	2.9236	2.8432	1.7214				Bias Mean	2.6596	1.6242	0.65253	0.25662
		Bias SEM	0.14407	0.29648	0.3063	0.23384				Bias SEM	0.32011	0.22454	0.20107	0.11535
		TI until-resp. (MTurk)	Bin 1	Bin 2	Bin 3	Bin 4				TAE periphery	Bin 1	Bin 2	Bin 3	Bin 4
		RT Mean	583.715	736.505	1003.91	2006.81				RT Mean	574.085	715.768	898.818	1299.12
		Bias Mean	2.7361	2.4943	2.2887	1.9209				Bias Mean	1.8228	1.304	0.99324	0.37987
		Bias SEM	0.092282	0.1274	0.11886	0.10025				Bias SEM	0.20972	0.31925	0.17195	0.21962
		TI 200 ms (MTurk)	Bin 1	Bin 2	Bin 3	Bin 4				TAE peri. non-retinotopic	Bin 1	Bin 2	Bin 3	Bin 4
		RT Mean	546.7	661.804	789.89	1187.68				RT Mean	588.337	727.41	944.913	1472.64
		Bias Mean	2.4789	2.6672	2.2126	1.6328				Bias Mean	1.0649	0.53255	0.46597	0.055601
		Bias SEM	0.12027	0.11534	0.1381	0.091972				Bias SEM	0.25021	0.2071	0.16109	0.11365
		TI mix (MTurk)	Bin 1	Bin 2	Bin 3	Bin 4
		RT Mean	535.119	654.06	797.121	1238.67
		Bias Mean	1.7602	1.8774	1.497	1.0722
		Bias SEM	0.042881	0.04093	0.042439	0.037265

## Sheet: Figure 5
	Panel a								Panel b
		TI until-response	Bin 1	Bin 2	Bin 3	Bin 4				TAE fixation	Bin 1	Bin 2	Bin 3	Bin 4
		RT Mean (for d')	573.052	693.978	888.745	1743.83				RT Mean (for d')	493.177	607.92	758.232	1195.75
		d' Mean	0.26799	0.33813	0.53375	0.3478				d' Mean	0.38116	0.45603	0.45271	0.44118
		d' SEM	0.078737	0.079517	0.10828	0.10306				d' SEM	0.068009	0.05191	0.11445	0.070678
		TI 200 ms	Bin 1	Bin 2	Bin 3	Bin 4				TAE fixation (Pinchuk et al.)	Bin 1	Bin 2	Bin 3	Bin 4
		RT Mean (for d')	529.125	614.3	728.654	1000.68				RT Mean (for d')	521.211	622.238	748.244	1294.61
		d' Mean	0.15111	0.17624	0.32533	0.31891				d' Mean	0.48821	0.59335	0.43546	0.31247
		d' SEM	0.077441	0.055334	0.079049	0.10156				d' SEM	0.072204	0.055425	0.061473	0.055924
		TI until-resp. (MTurk)	Bin 1	Bin 2	Bin 3	Bin 4				TAE periphery	Bin 1	Bin 2	Bin 3	Bin 4
		RT Mean (for d')	586.727	749.872	993.02	1858				RT Mean (for d')	544.735	630.752	790.861	1187.14
		d' Mean	0.28745	0.36684	0.32025	0.31747				d' Mean	0.52402	0.51898	0.5231	0.40696
		d' SEM	0.024896	0.028789	0.025962	0.022896				d' SEM	0.032462	0.03196	0.032117	0.033104
		TI 200 ms (MTurk)	Bin 1	Bin 2	Bin 3	Bin 4				TAE peri. non-retinotopic	Bin 1	Bin 2	Bin 3	Bin 4
		RT Mean (for d')	543.565	657.127	782.794	1144.44				RT Mean (for d')	542.814	639.58	763.121	1126.99
		d' Mean	0.22474	0.33389	0.33595	0.30673				d' Mean	0.61737	0.58641	0.57553	0.41897
		d' SEM	0.027017	0.032009	0.027556	0.028248				d' SEM	0.043544	0.039743	0.041315	0.030955
		TI mix (MTurk)	Bin 1	Bin 2	Bin 3	Bin 4
		RT Mean (for d')	533.574	648.258	783.252	1199.72
		d' Mean	0.32389	0.39286	0.42422	0.35835
		d' SEM	0.012706	0.01319	0.012517	0.012647

## Sheet: Figure 6
	No behavioral data

## Sheet: Figure 7
Panel a									Panel b
	z is the starting point (between 0 and 1)
	v is drift rate
	boudn separation (a) = 1
	Bias	Bin 1	Bin 2	Bin 3	Bin 4					Bias Normalized	Bin 1	Bin 2	Bin 3	Bin 4
	Discrimination	1.5105	0.5123	0.0284	-0.1248					Discrimination	3.6758	1.0762	-0.0652	-0.6869
	Disc. MTurk	1.0915	0.4381	0.1412	-0.1914					Disc. MTurk	3.1195	1.501	0.5452	-1.1657
	Detection	1.2777	0.6415	0.2259	0.0881					Detection	2.5296	1.2492	0.2783	-0.057
						v=	z=								v=	z=
	DDM prediction	0.384	0.1282	0.0423	0.0054	-2	0.475			DDM prediction	2.743	0.9158	0.3025	0.0388	-2	0.475
	DDM prediction	0.7757	0.2618	0.0869	0.0112	-2	0.45			DDM prediction	2.7322	0.922	0.3063	0.0395	-2	0.45
	DDM prediction	1.1829	0.4062	0.1362	0.0177	-2	0.425			DDM prediction	2.7145	0.9322	0.3126	0.0407	-2	0.425
	DDM prediction	1.6156	0.5681	0.193	0.0255	-2	0.4			DDM prediction	2.6901	0.946	0.3214	0.0425	-2	0.4
	DDM prediction	2.0865	0.755	0.2608	0.0351	-2	0.375			DDM prediction	2.6601	0.9626	0.3325	0.0448	-2	0.375
	DDM prediction	2.5622	0.9765	0.3442	0.0475	-2	0.35			DDM prediction	2.6075	0.9938	0.3503	0.0483	-2	0.35
	DDM prediction	0.383	0.1085	0.0277	0.0023	-1	0.475			DDM prediction	2.9384	0.832	0.2122	0.0174	-1	0.475
	DDM prediction	0.7742	0.2224	0.0569	0.0047	-1	0.45			DDM prediction	2.9267	0.8407	0.215	0.0176	-1	0.45
	DDM prediction	1.1831	0.3481	0.0894	0.0074	-1	0.425			DDM prediction	2.9069	0.8554	0.2196	0.0181	-1	0.425
	DDM prediction	1.622	0.4936	0.1274	0.0105	-1	0.4			DDM prediction	2.8791	0.8761	0.2261	0.0187	-1	0.4
	DDM prediction	2.1036	0.6677	0.1738	0.0145	-1	0.375			DDM prediction	2.8431	0.9024	0.2349	0.0196	-1	0.375
	DDM prediction	2.6483	0.8835	0.2326	0.0196	-1	0.35			DDM prediction	2.7995	0.9339	0.2459	0.0207	-1	0.35
	DDM prediction	0.3825	0.1001	0.0226	0.0015	0	0.475			DDM prediction	3.0193	0.7905	0.1783	0.0119	0	0.475
	DDM prediction	0.7741	0.2059	0.0464	0.0031	0	0.45			DDM prediction	3.0077	0.8	0.1803	0.012	0	0.45
	DDM prediction	1.1843	0.3233	0.0727	0.0048	0	0.425			DDM prediction	2.9885	0.8158	0.1835	0.0122	0	0.425
	DDM prediction	1.6257	0.4605	0.1034	0.0069	0	0.4			DDM prediction	2.9606	0.8386	0.1882	0.0125	0	0.4
	DDM prediction	2.115	0.6283	0.1406	0.0094	0	0.375			DDM prediction	2.9241	0.8686	0.1943	0.0129	0	0.375
	DDM prediction	2.6741	0.8425	0.1881	0.0125	0	0.35			DDM prediction	2.8776	0.9066	0.2024	0.0135	0	0.35
	DDM prediction	0.383	0.1085	0.0277	0.0023	1	0.475			DDM prediction	2.9384	0.832	0.2122	0.0174	1	0.475
	DDM prediction	0.7742	0.2224	0.0569	0.0047	1	0.45			DDM prediction	2.9267	0.8407	0.215	0.0176	1	0.45
	DDM prediction	1.1831	0.3481	0.0894	0.0074	1	0.425			DDM prediction	2.9069	0.8554	0.2196	0.0181	1	0.425
	DDM prediction	1.622	0.4936	0.1274	0.0105	1	0.4			DDM prediction	2.8791	0.8761	0.2261	0.0187	1	0.4
	DDM prediction	2.1036	0.6677	0.1738	0.0145	1	0.375			DDM prediction	2.8431	0.9024	0.2349	0.0196	1	0.375
	DDM prediction	2.6483	0.8835	0.2326	0.0196	1	0.35			DDM prediction	2.7995	0.9339	0.2459	0.0207	1	0.35
	DDM prediction	0.384	0.1282	0.0423	0.0054	2	0.475			DDM prediction	2.743	0.9158	0.3025	0.0388	2	0.475
	DDM prediction	0.7757	0.2618	0.0869	0.0112	2	0.45			DDM prediction	2.7322	0.922	0.3063	0.0395	2	0.45
	DDM prediction	1.1829	0.4062	0.1362	0.0177	2	0.425			DDM prediction	2.7145	0.9322	0.3126	0.0407	2	0.425
	DDM prediction	1.6156	0.5681	0.193	0.0255	2	0.4			DDM prediction	2.6901	0.946	0.3214	0.0425	2	0.4
	DDM prediction	2.0865	0.755	0.2608	0.0351	2	0.375			DDM prediction	2.6601	0.9626	0.3325	0.0448	2	0.375
	DDM prediction	2.5622	0.9765	0.3442	0.0475	2	0.35			DDM prediction	2.6075	0.9938	0.3503	0.0483	2	0.35
	Bias SEM	Bin 1	Bin 2	Bin 3	Bin 4					Bias Normalized SEM	Bin 1	Bin 2	Bin 3	Bin 4
	Discrimination	0.1939	0.1036	0.0879	0.1291					Discrimination	0.7092	0.104	0.2786	0.4699
	Disc. MTurk	0.0865	0.0457	0.0549	0.0675					Disc. MTurk	0.8473	0.1994	0.429	0.6458
	Detection	0.1764	0.1062	0.098	0.0988					Detection	0.2698	0.1467	0.1662	0.2291

## Sheet: Figure 8
	Behavioral data reproduced from Fig. 4

## Sheet: Discrimination
																								The approximate maximum bias
																								Calculated as: z(1-1/2n) - z(1/2n), where n is the average number of trials in the different underlying measurements (different stimuli and different priors here).
Bias	RT bin 1	RT bin 2	RT bin 3	RT bin 4		RT (for bias)	RT bin 1	RT bin 2	RT bin 3	RT bin 4		d'	RT bin 1	RT bin 2	RT bin 3	RT bin 4		RT (for d')	RT bin 1	RT bin 2	RT bin 3	RT bin 4		MAX bias	RT bin 1	RT bin 2	RT bin 3	RT bin 4
obs 1	1.42351	0.292145	0.120046	-0.145746		obs 1	376.66	445.486	522.76	734.542		obs 1	0.749017	1.17098	0.497438	0.856944		obs 1	376.66	445.486	522.76	734.542		obs 1	4.3674	4.3787	4.3787	4.3898
obs 2	2.0572	0.971197	-0.321808	0.373923		obs 2	410.809	481.03	574.826	1015.49		obs 2	1.1377	1.09661	1.86087	0.998923		obs 2	410.809	481.03	574.826	1015.49		obs 2	4.3787	4.3674	4.3787	4.3898
obs 3	1.78363	0.48435	0.0951152	-0.545182		obs 3	415.057	502.235	577.618	820.069		obs 3	0.636784	0.861742	0.856837	0.765796		obs 3	415.057	502.235	577.618	820.069		obs 3	4.3674	4.3441	4.3898	4.3674
obs 4	0.91306	0.569723	0.0139559	0.0153997		obs 4	447.054	552.058	655.239	972.365		obs 4	1.24917	1.74476	1.483	0.744566		obs 4	447.054	552.058	655.239	972.365		obs 4	4.3322	4.4008	4.3787	4.3787
obs 5	2.20532	0.717911	0.31974	0.194091		obs 5	368.597	448.016	537.174	805.633		obs 5	0.364603	0.929974	1.8381	0.783547		obs 5	368.597	448.016	537.174	805.633		obs 5	4.3674	4.3787	4.3787	4.3787
obs 6	1.17964	0.146979	-0.23821	-0.480617		obs 6	342.258	454.587	560.14	895.129		obs 6	0.845661	0.901763	0.957227	0.698295		obs 6	342.258	454.587	560.14	895.129		obs 6	4.3787	4.3674	4.3898	4.3787
obs 7	1.01103	0.403516	0.209778	-0.285425		obs 7	345.71	397.679	447.114	577.613		obs 7	0.900363	1.21906	1.7392	0.981855		obs 7	345.71	397.679	447.114	577.613		obs 7	4.3787	4.3787	4.3787	4.3898
Mean	1.51048	0.51226	0.0283739	-0.124794		Mean	386.592	468.727	553.553	831.549		Mean	0.840471	1.13213	1.31895	0.832847		Mean	386.592	468.727	553.553	831.549
SEM	0.193937	0.103591	0.0879072	0.129066		SEM	14.7291	18.5389	23.8851	56.1468		SEM	0.112894	0.114714	0.206212	0.0445051		SEM	14.7291	18.5389	23.8851	56.1468

## Sheet: Disc. (MTurk)
Bias	RT bin 1	RT bin 2	RT bin 3	RT bin 4		RT (for bias)	RT bin 1	RT bin 2	RT bin 3	RT bin 4		d'	RT bin 1	RT bin 2	RT bin 3	RT bin 4		RT (for d')	RT bin 1	RT bin 2	RT bin 3	RT bin 4		MAX bias	RT bin 1	RT bin 2	RT bin 3	RT bin 4
obs 1	0.757999	0.266773	-0.258449	-1.20726		obs 1	397.034	507.855	636.122	819.379		obs 1	1.44207	1.95002	2.10666	2.08245		obs 1	397.034	507.855	636.122	819.379		obs 1	3.9814	3.9814	4.0382	4.0197
obs 2	0.515137	0.465616	0.302052	-0.308514		obs 2	704.889	812.469	879.772	1049.88		obs 2	3.80484	3.84213	3.76538	3.11377		obs 2	704.889	812.469	879.772	1049.88		obs 2	3.9615	4.0008	4.0382	4.0197
obs 3	0.619494	0.708812	0.271067	0.273105		obs 3	442.179	523.155	597.314	828.978		obs 3	3.10597	3.63522	3.12322	2.4499		obs 3	442.179	523.155	597.314	828.978		obs 3	3.9615	4.0008	4.0382	4.0008
obs 4	1.69318	0.61637	0.078459	-0.268996		obs 4	414.326	506.988	599.579	852.251		obs 4	2.0104	2.36645	2.05449	1.92101		obs 4	414.326	506.988	599.579	852.251		obs 4	3.9814	3.9199	4.0908	4.0197
obs 5	1.86873	0.25735	-0.69574	-1.23886		obs 5	415.473	505.29	589.62	959.687		obs 5	1.61539	3.21044	2.37788	1.50793		obs 5	415.473	505.29	589.62	959.687		obs 5	3.9814	3.829	4.0197	3.9814
obs 6	-0.292677	0.282752	0.498292	-0.323737		obs 6	455.389	535.097	609.292	788.181		obs 6	2.99703	3.70504	2.7935	2.33431		obs 6	455.389	535.097	609.292	788.181		obs 6	4.0197	4.0008	4.0737	4.0561
obs 7	1.99622	0.409786	0.75854	0.563288		obs 7	341.889	421.859	483.824	719.32		obs 7	1.74287	3.07433	2.69338	2.33812		obs 7	341.889	421.859	483.824	719.32		obs 7	3.9615	4.0008	4.0197	4.0561
obs 8	0.547071	0.441063	-0.0319937	0.12605		obs 8	476.102	570.19	659.568	919.092		obs 8	3.78514	3.83703	3.39029	2.56254		obs 8	476.102	570.19	659.568	919.092		obs 8	3.9615	3.8528	4.0197	3.9814
obs 9	1.33379	0.68699	0.387801	0.536548		obs 9	462.622	576.773	713.106	1272.88		obs 9	2.03003	3.0521	2.76897	2.00268		obs 9	462.622	576.773	713.106	1272.88		obs 9	3.9199	4.0197	3.9814	4.0561
obs 10	0.79635	-0.281417	-0.468318	-0.898944		obs 10	478.301	586.911	718.373	1082.96		obs 10	2.85861	3.09983	2.10497	1.43731		obs 10	478.301	586.911	718.373	1082.96		obs 10	3.9199	4.0197	3.9615	4.0197
obs 11	1.23635	1.00811	-0.0237943	-0.639903		obs 11	403.687	477.188	553.552	713.266		obs 11	2.21768	2.40433	1.79312	2.16051		obs 11	403.687	477.188	553.552	713.266		obs 11	3.941	4.0561	4.0197	4.0561
obs 12	1.25832	0.29196	-0.271511	-0.731715		obs 12	353.301	451.568	541.534	918.795		obs 12	1.92243	2.99959	2.40577	2.69057		obs 12	353.301	451.568	541.534	918.795		obs 12	3.9615	3.941	4.0382	4.0197
obs 13	2.39505	0.173506	-0.416492	-0.260095		obs 13	369.594	475.167	590.069	836.523		obs 13	0.788722	2.29485	2.18259	1.98934		obs 13	369.594	475.167	590.069	836.523		obs 13	3.9615	3.9814	4.0382	4.0197
obs 14	1.7461	0.851543	-0.115693	-0.122494		obs 14	335.357	402.991	451.64	680.746		obs 14	2.2705	2.80758	3.34375	2.59568		obs 14	335.357	402.991	451.64	680.746		obs 14	3.9615	3.941	4.0382	4.0197
obs 15	0.708812	0.463253	0.465368	0.698984		obs 15	437.972	487.023	540.875	637.623		obs 15	3.63522	3.8445	3.91297	3.36934		obs 15	437.972	487.023	540.875	637.623		obs 15	3.9814	3.9814	4.1075	4.0008
obs 16	0.357348	0.376185	0.287103	-0.459137		obs 16	664.166	756.57	890.33	1443.51		obs 16	3.64706	3.60093	3.4038	2.15759		obs 16	664.166	756.57	890.33	1443.51		obs 16	3.9199	3.9199	3.9615	3.9615
obs 17	2.13462	1.01396	0.185836	-0.679139		obs 17	416.488	491.549	592.367	834.843		obs 17	2.13462	3.36437	2.99491	2.43552		obs 17	416.488	491.549	592.367	834.843		obs 17	3.9199	4.0382	4.0197	4.0382
obs 18	1.21154	0.227133	0.12108	-0.142647		obs 18	402.56	501.421	599.401	896.818		obs 18	2.26034	3.51097	3.62157	2.82953		obs 18	402.56	501.421	599.401	896.818		obs 18	3.9615	3.9199	4.0382	3.9814
obs 19	0.358543	0.420431	0.124284	-0.0691717		obs 19	463	520.765	573.057	692.192		obs 19	2.79338	2.59723	2.3489	1.51378		obs 19	463	520.765	573.057	692.192		obs 19	3.941	3.9199	3.9814	4.0197
obs 20	1.22013	0.583869	0.878413	0.258651		obs 20	425.163	500.314	562.59	788.068		obs 20	2.26893	3.69853	3.48886	2.60907		obs 20	425.163	500.314	562.59	788.068		obs 20	3.9814	3.9814	4.0197	4.0197
obs 21	0.481542	0.571129	0.642606	0.365693		obs 21	563.273	657.829	749.413	1038.24		obs 21	2.96802	2.5808	1.49376	1.996		obs 21	563.273	657.829	749.413	1038.24		obs 21	3.8982	3.941	3.941	3.9814
obs 22	1.6494	-0.0361454	0.0716495	-0.0642323		obs 22	382.452	490.688	558.386	810.749		obs 22	1.76304	3.46434	3.48533	1.87061		obs 22	382.452	490.688	558.386	810.749		obs 22	3.9814	3.9814	4.0197	4.0197
obs 23	1.47375	0.821116	0.484412	0.0518631		obs 23	384.895	433.93	485.532	617.025		obs 23	2.56872	2.33416	2.47405	2.65094		obs 23	384.895	433.93	485.532	617.025		obs 23	3.9814	3.9615	4.1238	4.0008
obs 24	0.942528	0.610912	0.146528	0.491565		obs 24	394.482	498.165	572.363	800.923		obs 24	2.22408	2.24122	2.44816	1.05075		obs 24	394.482	498.165	572.363	800.923		obs 24	3.9615	3.9814	4.0561	4.0197
obs 25	0.715122	0.119813	0.140603	-0.633772		obs 25	339.462	406.821	470.301	584.547		obs 25	2.08114	3.30625	3.32634	2.29263		obs 25	339.462	406.821	470.301	584.547		obs 25	3.8982	3.9615	4.0561	3.9814
obs 26	1.45651	0.195739	0.872475	-0.163647		obs 26	397.907	475.143	547.46	782.264		obs 26	2.04478	3.47958	3.47155	2.55453		obs 26	397.907	475.143	547.46	782.264		obs 26	3.9814	3.9615	4.0197	4.0382
obs 27	0.936606	0.271745	0.205939	0.0164687		obs 27	587.267	741.372	941.432	1339.06		obs 27	3.10586	3.20014	2.75925	2.38988		obs 27	587.267	741.372	941.432	1339.06		obs 27	3.9814	3.9814	3.9814	4.0561
obs 28	2.58692	0.447588	-0.223068	0.00057915		obs 28	359.151	452.693	540.841	766.404		obs 28	1.7453	2.94926	2.80273	2.71875		obs 28	359.151	452.693	540.841	766.404		obs 28	3.9814	3.9814	4.0008	4.0382
obs 29	0.690914	0.365469	0.356545	0.703839		obs 29	795.879	846.785	897.136	1122.07		obs 29	2.37416	2.93875	2.78348	2.19566		obs 29	795.879	846.785	897.136	1122.07		obs 29	3.9615	3.9615	4.0561	3.9615
obs 30	0.852466	0.546756	-0.508226	-0.399369		obs 30	336.861	411.318	481.968	580.347		obs 30	1.63021	2.62234	2.64359	1.91997		obs 30	336.861	411.318	481.968	580.347		obs 30	3.941	4.0197	4.0382	4.0197
obs 31	1.31528	0.549913	-0.213834	-0.742064		obs 31	541.372	614.058	681.684	862.027		obs 31	2.96664	3.16036	2.27264	2.36194		obs 31	541.372	614.058	681.684	862.027		obs 31	3.8982	4.0382	3.9814	4.0382
obs 32	1.24456	0.622448	0.331996	-0.0299274		obs 32	394.723	460.032	557.149	729.797		obs 32	3.05051	3.07778	3.39884	2.56915		obs 32	394.723	460.032	557.149	729.797		obs 32	3.941	4.0008	4.0197	4.0382
obs 33	0.845225	0.165058	-0.398935	0.157659		obs 33	406.837	481.358	530.403	628.951		obs 33	1.87343	3.14509	3.13547	2.75674		obs 33	406.837	481.358	530.403	628.951		obs 33	3.9814	3.9615	4.0561	4.0382
obs 34	1.60376	0.643487	0.167612	0.561805		obs 34	361.459	436.666	497.987	812.856		obs 34	1.60376	2.55088	3.28431	1.51693		obs 34	361.459	436.666	497.987	812.856		obs 34	3.9615	3.9615	4.0382	3.9814
obs 35	0.383192	-0.292261	-0.559094	0.0235845		obs 35	514.016	592.163	658.864	940.563		obs 35	3.6729	3.13003	2.55556	2.374		obs 35	514.016	592.163	658.864	940.563		obs 35	3.9615	3.9615	4.0382	4.0197
obs 36	1.50932	0.0767886	0.523848	-0.196443		obs 36	420.565	528.744	642.964	1091.84		obs 36	2.79843	3.41226	3.24202	2.04719		obs 36	420.565	528.744	642.964	1091.84		obs 36	3.9615	4.0008	4.0197	4.0197
obs 37	0.515137	0.483756	-0.113662	-0.085962		obs 37	500.255	564.512	648.839	1036.42		obs 37	3.80484	3.86027	3.03816	2.21664		obs 37	500.255	564.512	648.839	1036.42		obs 37	3.9615	4.0382	4.0008	4.0561
obs 38	0.690672	0.441893	0.822472	-0.383755		obs 38	488.107	583.335	646.941	791.883		obs 38	3.61708	3.5459	3.52156	2.76806		obs 38	488.107	583.335	646.941	791.883		obs 38	3.9615	3.9814	4.0197	4.0382
obs 39	0.878009	0.0832609	0.162616	0.0282031		obs 39	433.376	489.866	535.508	683.841		obs 39	3.44111	3.11111	3.62206	2.69275		obs 39	433.376	489.866	535.508	683.841		obs 39	3.941	3.9814	4.0561	3.9615
obs 40	0.737421	0.421988	0.664829	-0.0344603		obs 40	496.234	557.657	618.86	766.904		obs 40	3.30052	3.88532	3.69063	3.50319		obs 40	496.234	557.657	618.86	766.904		obs 40	3.941	4.0197	4.0008	4.0561
obs 41	1.96346	0.518064	0.107264	-0.321826		obs 41	519.643	587.748	660.25	770.235		obs 41	2.35652	2.66577	2.3509	2.3183		obs 41	519.643	587.748	660.25	770.235		obs 41	3.941	4.0197	4.0008	4.0382
obs 42	1.25658	0.332273	0.0231551	-0.562638		obs 42	480.022	557.904	651.702	892.116		obs 42	3.06254	3.66775	3.21806	2.46521		obs 42	480.022	557.904	651.702	892.116		obs 42	3.941	4.0008	4.0561	4.0197
obs 43	0.716267	0.105797	0.224569	-0.657381		obs 43	470.61	544.765	627.216	791.367		obs 43	3.59104	3.1316	2.15305	1.98274		obs 43	470.61	544.765	627.216	791.367		obs 43	3.941	4.0382	4.0197	4.0561
obs 44	0.767163	0.745037	0.296429	-1.02599		obs 44	711.148	879.519	1085.1	1418.56		obs 44	2.93642	3.29835	3.14466	2.35525		obs 44	711.148	879.519	1085.1	1418.56		obs 44	3.9814	3.9814	4.0561	4.0197
obs 45	1.63717	0.808917	0.314848	-1.06339		obs 45	501.303	639.416	776.892	1084.85		obs 45	2.41491	2.8664	2.30243	2.4371		obs 45	501.303	639.416	776.892	1084.85		obs 45	3.9615	4.0008	4.0008	4.0561
obs 46	1.99522	1.21925	-0.363436	-0.317284		obs 46	501.444	628.653	741.925	1046.36		obs 46	1.67658	1.21925	2.33565	1.78328		obs 46	501.444	628.653	741.925	1046.36		obs 46	3.8982	4.0382	4.0197	4.0382
obs 47	0.482936	0.314393	0.447727	0.176992		obs 47	585.898	765.83	1012.51	1549.89		obs 47	3.77264	3.72807	2.64728	2.58006		obs 47	585.898	765.83	1012.51	1549.89		obs 47	3.941	3.9814	4.0382	4.0382
obs 48	1.08811	1.06925	0.471084	0.0682914		obs 48	399.477	486.595	568.004	733.466		obs 48	2.30875	3.2385	3.88476	3.44481		obs 48	399.477	486.595	568.004	733.466		obs 48	3.9615	3.9615	4.0561	4.0008
obs 49	0.189185	-0.176548	-0.405887	-0.230929		obs 49	584.352	659.964	787.128	1045.23		obs 49	2.31236	2.06417	1.97528	1.44123		obs 49	584.352	659.964	787.128	1045.23		obs 49	3.9199	3.9199	4.0382	3.9814
obs 50	0.506065	0.596236	0.288277	-0.40981		obs 50	413.195	549.143	714.446	1222.87		obs 50	2.31202	2.45581	1.54908	1.53416		obs 50	413.195	549.143	714.446	1222.87		obs 50	3.941	3.9615	4.0382	3.9615
Mean	1.09145	0.438143	0.141153	-0.191407		Mean	462.503	552.676	645.424	901.533		Mean	2.57419	3.06454	2.83371	2.29779		Mean	462.503	552.676	645.424	901.533
SEM	0.0865285	0.0457487	0.0549169	0.0675036		SEM	14.4114	15.9938	19.8895	32.1669		SEM	0.106541	0.0820314	0.0884013	0.0734815		SEM	14.4114	15.9938	19.8895	32.1669

[truncated: 10 more sheets: Detection, TI until-response, TI 200 ms, TI until-resp. (MTurk), TI 200 ms (MTurk), TI mix (MTurk), TAE fixation, TAE fixation (Pinchuk et al.), TAE periphery, TAE peri. non-retinotopic]
